# Supplementary material for: CD8+ Regulatory T Cell Deficiency in Elderly-Onset Rheumatoid Arthritis
Source: J Clin Med. 2023 Mar 17;12(6):2342. doi: 10.3390/jcm12062342 (PMC10054757; doi:10.3390/jcm12062342)
Supplement: Supplementary file 1 [file jcm-12-02342-s001.zip]

Archive with 1 entries (1 files):
- jcm-2225091-supplementary.pdf
